# Supplementary material for: An Upgrade Pinning Block: A Mechanical Practical Aid for Fast Labelling of the Insect Specimens
Source: Biodivers Data J. 2017 Oct 9;(5):e20648. doi: 10.3897/BDJ.5.e20648 (PMC5665011; doi:10.3897/BDJ.5.e20648)
Supplement: Supplementary material 2 — Initial design and measurements [file bdj-05-e20648-s002.zip]

Archive with 2 entries (2 files):
- Supplementary material 2-2_Initial design MPB_MGM.dwg
- Supplementary material 2-1_Assemble MPB_MGM.dwg
